# Supplementary material for: Exploring the dynamics of gut microbiota, antibiotic resistance, and chemotherapy impact in acute leukemia patients: A comprehensive metagenomic analysis
Source: Virulence. 2024 Dec 2;15(1):2428843. doi: 10.1080/21505594.2024.2428843 (PMC11622590; doi:10.1080/21505594.2024.2428843)
Supplement: Revised_Table_S1 _ clean copy.xlsx [file KVIR_A_2428843_SM0732.xlsx]

## Sheet: Table S1A.
Table S1 (A) List of antibiotics dosage administered in grams before (Pre) and after (Post) chemotherapy (B). List of antibiotic resistance genes (ARGs), their potential hosts and class of drug resistance.
Group	Antibiotic dosage (g）	cepha-mycin	cephalo-sporin	penam	carba-penem	glyco-peptide antibiotic	fluoro-quinolone antibiotic	glycyl-cycline	sulfon-amide antibiotic	macrolide antibiotic
Pre-Chemotherapy	Sample 01	10.4	0	0	0	0	0	0	0	0
	Sample 02	4.8	0	0	0	0	0	0	0	0
	Sample 03	0	0	0	0	0	0	0	0	0
	Sample 04	0	0	36	0	0	0	0	0	0
	Sample 05	0	0	0	0	0	0	0	0	0
	Sample 06	0	0	0	0	0	1.2	0	0	0
	Sample 07	0	0	0	0	0	0	0	0	0
	Sample 08	0	0	4.05	0	0	0	0	0	0
	Sample 09	0	0	45	0	0	0	0	0	0
	Sample 10	0	0	0	0	0	0	0	0	0
Post-Chemothrapy	Sample 11	46.8	0	0	0	0	0	0	8.32	0
	Sample 12	28.8	0	0	0	0	0	0	2.4	0
	Sample 13	12	0	130.5	16.5	0	0	0	11.52	0
	Sample 14	0	0	168	0	0	1.2	0	0	0
	Sample 15	0	6	0	42	16	0	0	0	0
	Sample 16	0	0	0	29	14	3.6	0.4	0	1
	Sample 17	0	0	0	0	0	0	0	0	0
	Sample 18	0	0	22.95	0	0	0	0	0.96	0
	Sample 19	0	0	0	47	0	0	0	4.8	0
	Sample 20	0	0	2.1	0	0	0	0	0	0

## Sheet: Table S1B.
Table S1 (A) List of antibiotics dosage administered in grams before (Pre) and after (Post) chemotherapy (B). List of antibiotic resistance genes (ARGs), their potential hosts and class of drug resistance.
ARGs	Target	Correlation	resistance class
CMY-2	Bacteroides_thetaiotaomicron	0.819787	multidrug
CblA-1	Bacteroides_uniformis	0.941353	cephalosporin
LpeB	Bacteroides_uniformis	0.84488	macrolide
AcrE	Escherichia_coli	0.804511	multidrug
AcrS	Escherichia_coli	0.915664	multidrug
CFE-1	Escherichia_coli	0.913214	cephamycin
CFE-2	Escherichia_coli	0.826119	cephamycin
CMY-4	Escherichia_coli	0.903435	cephamycin
CMY-5	Escherichia_coli	0.871581	cephamycin
CMY-6	Escherichia_coli	0.848122	cephamycin
CMY-7	Escherichia_coli	0.901898	cephamycin
CMY-12	Escherichia_coli	0.881844	cephamycin
CMY-13	Escherichia_coli	0.822003	cephamycin
CMY-14	Escherichia_coli	0.859215	cephamycin
CMY-15	Escherichia_coli	0.909117	cephamycin
CMY-16	Escherichia_coli	0.86226	cephamycin
CMY-17	Escherichia_coli	0.877369	cephamycin
CMY-18	Escherichia_coli	0.883461	cephamycin
CMY-20	Escherichia_coli	0.869411	cephamycin
CMY-21	Escherichia_coli	0.837408	cephamycin
CMY-22	Escherichia_coli	0.908044	cephamycin
CMY-23	Escherichia_coli	0.851195	cephamycin
CMY-24	Escherichia_coli	0.883234	cephamycin
CMY-25	Escherichia_coli	0.850024	cephamycin
CMY-28	Escherichia_coli	0.854268	cephamycin
CMY-29	Escherichia_coli	0.909677	cephamycin
CMY-30	Escherichia_coli	0.902937	cephamycin
CMY-31	Escherichia_coli	0.901413	cephamycin
CMY-32	Escherichia_coli	0.924945	cephamycin
CMY-34	Escherichia_coli	0.912433	cephamycin
CMY-35	Escherichia_coli	0.875779	cephamycin
CMY-36	Escherichia_coli	0.848277	cephamycin
CMY-37	Escherichia_coli	0.902252	cephamycin
CMY-38	Escherichia_coli	0.859116	cephamycin
CMY-39	Escherichia_coli	0.871237	cephamycin
CMY-40	Escherichia_coli	0.871169	cephamycin
CMY-41	Escherichia_coli	0.896842	cephamycin
CMY-42	Escherichia_coli	0.857341	dualdrug
CMY-44	Escherichia_coli	0.870377	cephamycin
CMY-45	Escherichia_coli	0.861951	cephamycin
CMY-46	Escherichia_coli	0.871237	cephamycin
CMY-47	Escherichia_coli	0.839251	cephamycin
CMY-48	Escherichia_coli	0.896995	cephamycin
CMY-49	Escherichia_coli	0.864839	cephamycin
CMY-50	Escherichia_coli	0.852298	cephamycin
CMY-51	Escherichia_coli	0.934164	cephamycin
CMY-53	Escherichia_coli	0.909033	cephamycin
CMY-54	Escherichia_coli	0.8475	cephamycin
CMY-55	Escherichia_coli	0.861951	cephamycin
CMY-56	Escherichia_coli	0.875779	cephamycin
CMY-57	Escherichia_coli	0.908044	cephamycin
CMY-58	Escherichia_coli	0.880734	cephamycin
CMY-59	Escherichia_coli	0.89109	cephamycin
CMY-60	Escherichia_coli	0.851195	cephamycin
CMY-61	Escherichia_coli	0.886534	cephamycin
CMY-62	Escherichia_coli	0.849831	cephamycin
CMY-63	Escherichia_coli	0.886174	cephamycin
CMY-64	Escherichia_coli	0.863487	cephamycin
CMY-65	Escherichia_coli	0.889222	cephamycin
CMY-66	Escherichia_coli	0.881602	cephamycin
CMY-67	Escherichia_coli	0.855695	cephamycin
CMY-68	Escherichia_coli	0.881844	cephamycin
CMY-69	Escherichia_coli	0.865363	cephamycin
CMY-70	Escherichia_coli	0.912653	cephamycin
CMY-71	Escherichia_coli	0.898825	cephamycin
CMY-72	Escherichia_coli	0.877298	cephamycin
CMY-73	Escherichia_coli	0.83389	cephamycin
CMY-74	Escherichia_coli	0.910557	cephamycin
CMY-75	Escherichia_coli	0.861791	cephamycin
CMY-76	Escherichia_coli	0.832836	cephamycin
CMY-77	Escherichia_coli	0.89548	cephamycin
CMY-78	Escherichia_coli	0.857341	cephamycin
CMY-79	Escherichia_coli	0.866363	cephamycin
CMY-80	Escherichia_coli	0.868096	cephamycin
CMY-81	Escherichia_coli	0.893794	cephamycin
CMY-82	Escherichia_coli	0.909581	cephamycin
CMY-83	Escherichia_coli	0.926482	cephamycin
CMY-84	Escherichia_coli	0.913605	cephamycin
CMY-85	Escherichia_coli	0.881602	cephamycin
CMY-86	Escherichia_coli	0.878554	cephamycin
CMY-87	Escherichia_coli	0.919317	cephamycin
CMY-90	Escherichia_coli	0.908044	cephamycin
CMY-93	Escherichia_coli	0.909581	cephamycin
CMY-94	Escherichia_coli	0.898366	cephamycin
CMY-95	Escherichia_coli	0.88465	cephamycin
CMY-98	Escherichia_coli	0.891143	cephamycin
CMY-99	Escherichia_coli	0.885564	cephamycin
CMY-100	Escherichia_coli	0.937237	cephamycin
CMY-101	Escherichia_coli	0.898713	cephamycin
CMY-102	Escherichia_coli	0.923409	cephamycin
CMY-103	Escherichia_coli	0.921239	cephamycin
CMY-104	Escherichia_coli	0.803881	cephamycin
CMY-105	Escherichia_coli	0.834872	cephamycin
CMY-108	Escherichia_coli	0.884997	cephamycin
CMY-110	Escherichia_coli	0.898366	cephamycin
CMY-111	Escherichia_coli	0.854171	cephamycin
CMY-112	Escherichia_coli	0.878554	cephamycin
CMY-113	Escherichia_coli	0.873982	cephamycin
CMY-114	Escherichia_coli	0.900026	cephamycin
CMY-115	Escherichia_coli	0.834872	cephamycin
CMY-116	Escherichia_coli	0.863315	cephamycin
CMY-117	Escherichia_coli	0.886389	cephamycin
CMY-118	Escherichia_coli	0.910557	cephamycin
CMY-119	Escherichia_coli	0.858878	cephamycin
Ecol.ampC.BLA	Escherichia_coli	0.897744	dualdrug
Ecol.mdfA	Escherichia_coli	0.864662	dualdrug
emrA	Escherichia_coli	0.825122	fluoroquinolone
emrK	Escherichia_coli	0.897591	tetracycline
emrY	Escherichia_coli	0.926316	tetracycline
eptA	Escherichia_coli	0.884211	peptide
evgA	Escherichia_coli	0.912459	multidrug
evgS	Escherichia_coli	0.906356	multidrug
gadW	Escherichia_coli	0.862953	multidrug
gadX	Escherichia_coli	0.862953	multidrug
mdtE	Escherichia_coli	0.855423	multidrug
mdtF	Escherichia_coli	0.818045	multidrug
mdtG	Escherichia_coli	0.810526	phosphonic acid
mdtN	Escherichia_coli	0.898834	dualdrug
mdtO	Escherichia_coli	0.867931	dualdrug
mdtP	Escherichia_coli	0.897591	dualdrug
smeF	Escherichia_coli	0.821866	multidrug
dfrA12	Klebsiella_pneumoniae	0.851398	diaminopyrimidine
dfrA13	Klebsiella_pneumoniae	0.859311	diaminopyrimidine
dfrA21	Klebsiella_pneumoniae	0.859311	diaminopyrimidine
dfrA22	Klebsiella_pneumoniae	0.860893	diaminopyrimidine
FosA3	Klebsiella_pneumoniae	0.818165	phosphonic acid
FosA4	Klebsiella_pneumoniae	0.849375	phosphonic acid
fosA5	Klebsiella_pneumoniae	0.829651	phosphonic acid
FosA6	Klebsiella_pneumoniae	0.804699	phosphonic acid
SHV-1	Klebsiella_pneumoniae	0.803294	multidrug
SHV-3	Klebsiella_pneumoniae	0.882516	multidrug
SHV-12	Klebsiella_pneumoniae	0.876553	multidrug
SHV-13	Klebsiella_pneumoniae	0.836516	multidrug
SHV-18	Klebsiella_pneumoniae	0.873997	multidrug
SHV-19	Klebsiella_pneumoniae	0.848332	multidrug
SHV-32	Klebsiella_pneumoniae	0.84759	multidrug
SHV-41	Klebsiella_pneumoniae	0.862072	multidrug
SHV-44	Klebsiella_pneumoniae	0.828988	multidrug
SHV-56	Klebsiella_pneumoniae	0.899521	multidrug
SHV-60	Klebsiella_pneumoniae	0.903167	multidrug
SHV-63	Klebsiella_pneumoniae	0.829701	multidrug
SHV-64	Klebsiella_pneumoniae	0.878257	multidrug
SHV-65	Klebsiella_pneumoniae	0.912054	multidrug
SHV-67	Klebsiella_pneumoniae	0.847616	multidrug
SHV-69	Klebsiella_pneumoniae	0.822831	multidrug
SHV-74	Klebsiella_pneumoniae	0.817775	multidrug
SHV-78	Klebsiella_pneumoniae	0.845886	multidrug
SHV-79	Klebsiella_pneumoniae	0.901554	multidrug
SHV-83	Klebsiella_pneumoniae	0.906393	multidrug
SHV-89	Klebsiella_pneumoniae	0.903793	multidrug
SHV-92	Klebsiella_pneumoniae	0.89349	multidrug
SHV-94	Klebsiella_pneumoniae	0.833109	multidrug
SHV-95	Klebsiella_pneumoniae	0.859181	multidrug
SHV-101	Klebsiella_pneumoniae	0.85696	multidrug
SHV-104	Klebsiella_pneumoniae	0.856109	multidrug
SHV-105	Klebsiella_pneumoniae	0.880812	multidrug
SHV-109	Klebsiella_pneumoniae	0.910402	multidrug
SHV-110	Klebsiella_pneumoniae	0.808405	multidrug
SHV-124	Klebsiella_pneumoniae	0.854405	multidrug
SHV-144	Klebsiella_pneumoniae	0.90478	multidrug
SHV-145	Klebsiella_pneumoniae	0.898329	multidrug
SHV-148	Klebsiella_pneumoniae	0.871442	multidrug
SHV-149	Klebsiella_pneumoniae	0.83396	multidrug
SHV-152	Klebsiella_pneumoniae	0.887627	multidrug
SHV-155	Klebsiella_pneumoniae	0.850998	multidrug
SHV-164	Klebsiella_pneumoniae	0.853693	multidrug
SHV-178	Klebsiella_pneumoniae	0.821179	multidrug
SHV-179	Klebsiella_pneumoniae	0.90478	multidrug
SHV-182	Klebsiella_pneumoniae	0.81457	multidrug
dfrA12	Klebsiella_quasipneumoniae	0.819748	diaminopyrimidine
dfrA13	Klebsiella_quasipneumoniae	0.835573	diaminopyrimidine
dfrA21	Klebsiella_quasipneumoniae	0.835573	diaminopyrimidine
dfrA22	Klebsiella_quasipneumoniae	0.837155	diaminopyrimidine
FosA3	Klebsiella_quasipneumoniae	0.837155	phosphonic acid
FosA4	Klebsiella_quasipneumoniae	0.872331	phosphonic acid
fosA5	Klebsiella_quasipneumoniae	0.818345	phosphonic acid
SHV-3	Klebsiella_quasipneumoniae	0.845886	multidrug
SHV-12	Klebsiella_quasipneumoniae	0.827998	multidrug
SHV-13	Klebsiella_quasipneumoniae	0.816072	multidrug
SHV-18	Klebsiella_quasipneumoniae	0.828849	multidrug
SHV-32	Klebsiella_quasipneumoniae	0.800738	multidrug
SHV-41	Klebsiella_quasipneumoniae	0.855257	multidrug
SHV-56	Klebsiella_quasipneumoniae	0.840629	multidrug
SHV-60	Klebsiella_quasipneumoniae	0.845106	multidrug
SHV-63	Klebsiella_quasipneumoniae	0.805849	multidrug
SHV-64	Klebsiella_quasipneumoniae	0.833109	multidrug
SHV-65	Klebsiella_quasipneumoniae	0.860834	multidrug
SHV-67	Klebsiella_quasipneumoniae	0.827788	multidrug
SHV-78	Klebsiella_quasipneumoniae	0.804146	multidrug
SHV-79	Klebsiella_quasipneumoniae	0.845106	multidrug
SHV-83	Klebsiella_quasipneumoniae	0.849945	multidrug
SHV-89	Klebsiella_quasipneumoniae	0.867443	multidrug
SHV-92	Klebsiella_quasipneumoniae	0.837042	multidrug
SHV-101	Klebsiella_quasipneumoniae	0.850146	multidrug
SHV-105	Klebsiella_quasipneumoniae	0.828849	multidrug
SHV-109	Klebsiella_quasipneumoniae	0.854225	multidrug
SHV-124	Klebsiella_quasipneumoniae	0.802442	multidrug
SHV-144	Klebsiella_quasipneumoniae	0.838655	multidrug
SHV-145	Klebsiella_quasipneumoniae	0.848332	multidrug
SHV-148	Klebsiella_quasipneumoniae	0.819479	multidrug
SHV-152	Klebsiella_quasipneumoniae	0.842479	multidrug
SHV-164	Klebsiella_quasipneumoniae	0.812956	multidrug
SHV-179	Klebsiella_quasipneumoniae	0.858009	multidrug
QnrB10	Klebsiella_quasipneumoniae	0.802329	fluoroquinolone
efmA	Parabacteroides_goldsteinii	0.818938	dualdrug
pgpB	Parabacteroides_distasonis	0.805405	peptide
