# Supplementary material for: Exploring the dynamics of gut microbiota, antibiotic resistance, and chemotherapy impact in acute leukemia patients: A comprehensive metagenomic analysis
Source: Virulence. 2024 Dec 2;15(1):2428843. doi: 10.1080/21505594.2024.2428843 (PMC11622590; doi:10.1080/21505594.2024.2428843)
Supplement: Table S2.xlsx [file KVIR_A_2428843_SM0728.xlsx]

## Sheet: Table S2. 
Table S2. List of antibiotic resistance genes (ARGs) related to antibiotic dosage and class of drug resistance.
ARGs	Antibiotics	Correlation	Relativity P:positive; N:negative	Class of drug resistance
DHA-5	cephamycin	0.67946	P	dualdrug
DHA-12	cephamycin	0.643547	P	dualdrug
DHA-16	cephamycin	0.614386	P	dualdrug
DHA-22	cephamycin	0.67946	P	dualdrug
farA	cephamycin	0.736965	P	antibacterial free fatty acids
QnrB10	cephamycin	0.628442	P	fluoroquinolone
QnrB65	cephamycin	0.724882	P	fluoroquinolone
SHV-1	cephamycin	0.650239	P	multidrug
SHV-3	cephamycin	0.650239	P	multidrug
SHV-12	cephamycin	0.650239	P	multidrug
SHV-18	cephamycin	0.645778	P	multidrug
SHV-32	cephamycin	0.623471	P	multidrug
SHV-35	cephamycin	0.645778	P	multidrug
SHV-41	cephamycin	0.645778	P	multidrug
SHV-44	cephamycin	0.621156	P	multidrug
SHV-64	cephamycin	0.645778	P	multidrug
SHV-65	cephamycin	0.61655	P	multidrug
SHV-67	cephamycin	0.620876	P	multidrug
SHV-74	cephamycin	0.645778	P	multidrug
SHV-78	cephamycin	0.623471	P	multidrug
SHV-80	cephamycin	0.645778	P	multidrug
SHV-89	cephamycin	0.61655	P	multidrug
SHV-94	cephamycin	0.645778	P	multidrug
SHV-101	cephamycin	0.645778	P	multidrug
SHV-105	cephamycin	0.650239	P	multidrug
SHV-109	cephamycin	0.61655	P	multidrug
SHV-148	cephamycin	0.601164	P	multidrug
SHV-152	cephamycin	0.61901	P	multidrug
SHV-164	cephamycin	0.686417	P	multidrug
SHV-178	cephamycin	0.61655	P	multidrug
SHV-182	cephamycin	0.61655	P	multidrug
pgpB	fluoroquinolone.antibiotic	0.629396	P	peptide
DHA-5	sulfonamide.antibiotic	0.755986	P	dualdrug
DHA-10	sulfonamide.antibiotic	0.677123	P	dualdrug
DHA-12	sulfonamide.antibiotic	0.722736	P	dualdrug
DHA-16	sulfonamide.antibiotic	0.644673	P	dualdrug
DHA-22	sulfonamide.antibiotic	0.774538	P	dualdrug
otr.A.S.rim	sulfonamide.antibiotic	-0.624519	N	tetracycline
SHV-1	sulfonamide.antibiotic	0.666969	P	multidrug
SHV-44	sulfonamide.antibiotic	0.683921	P	multidrug
SHV-80	sulfonamide.antibiotic	0.687045	P	multidrug
SHV-81	sulfonamide.antibiotic	0.655816	P	multidrug
SHV-119	sulfonamide.antibiotic	0.617894	P	multidrug
SHV-144	sulfonamide.antibiotic	0.625048	P	multidrug
SHV-161	sulfonamide.antibiotic	0.63574	P	multidrug
SHV-178	sulfonamide.antibiotic	0.61006	P	multidrug
SHV-182	sulfonamide.antibiotic	0.61006	P	multidrug
tet32	sulfonamide.antibiotic	-0.61859	N	tetracycline
tetM	sulfonamide.antibiotic	-0.630448	N	tetracycline
tetO	sulfonamide.antibiotic	-0.614638	N	tetracycline
tetS	sulfonamide.antibiotic	-0.630448	N	tetracycline
tetT	sulfonamide.antibiotic	-0.667999	N	tetracycline
tetW	sulfonamide.antibiotic	-0.630448	N	tetracycline
tetW.N.W	sulfonamide.antibiotic	-0.614638	N	tetracycline
vanR.in.vanG.cl	sulfonamide.antibiotic	-0.634401	N	glycopeptide
vanY.in.vanG.cl	sulfonamide.antibiotic	-0.612558	N	glycopeptide
